# Supplementary material for: Can Insects Develop Resistance to Insect Pathogenic Fungi?
Source: PLoS One. 2013 Apr 1;8(4):e60248. doi: 10.1371/journal.pone.0060248 (PMC3613352; doi:10.1371/journal.pone.0060248)
Supplement: Table S3 — Loci used for expression analysis. (XLS) [file pone.0060248.s007.xls]

## Sheet: Table 1 - loci for QRT-PCR
Table S3 Loci used for expression analysis
Locus	Sequence reference	Putative Function/Process	Forward primer	Reverse primer
18S rRNA	AF286298	Housekeeping	CACATCCAAGGAAGGCAG	AGTGTACTCATTCCGATTACGA
EF1: Elongation factor 1-alpha (Ef-1a)	AF423811	Housekeeping	AACCTCCTTACAGTGAATCC	ATGTTATCTCCGTGCCAG
Gallerimycin	AF453824	Antimicrobial peptide ( AMP)	GAAGTCTACAGAATCACACGA	ATCGAAGACATTGACATCCA
Galiomicin	AY528421	AMP	GTGCGACGAATTACACCTC	TACTCGCACCAACAATTGAC
Gloverin-like protein	AF394588	AMP	AGATGCACGGTCCTACAG	GATCGTAGGTGCCTTGTG
Cecropin D	Contig 19824 [1]	AMP	CTGCGCCATGTTCTTCA	TCGCATCTCTGATCCTCTG
6-tox	AF394584	AMP	GCGAACTGCGAAGAATTATC	TGTCTGTCTTGAGTTGCATATTG
TSF: Transferrin precursor	AY364430	Siderophore/AMP	CGTAGCAGTCATCAAGAAGG	CGCACTCACTAGAACTGG
IMPI: Inducible metalloproteinase inhibitor	AY330624	Inhibitor of thymolysin-like microbial metalloproteinases	TAGTAAGCAGTAGCATAGTCC	GCCATCTTCACAGTAGCA
2GM Contig 20004	see Ref 1, below	Receptor binding of viruses, CD27, TNF / signal transduction	TACACATGCGGCCTACCTCT	AATCGCACACGTCACTCAAAC
6GM Contig 5976	see Ref 1, below	Nucleoside diphosphate kinase activity / anti-apoptosis	TAGATACCGAGAGCGCCAGT	GACCCAGCATCTGTCTCCAT
7GM Contig 21310	Contig 21310 [1]*	Heat shock protein binding/Stress response	GCAGCCTTAACGACCTGTTC	GTACACCTCAACCCCAGGAA
Contig 17373	Contig 17373 [1]*	Glutathione peroxidase activity/ Response to oxidative stress	CCACACTGTGAGGCAACATT	GTTTGCTTAGCACGGTCACA
Contig 15265	Contig 15265 [1]*	G-protein coupled receptor activity/ Response to stress	CACACTGCAGGGCTTGTTTA	CCGTCCATCCTGACGTCTAT
Contig 1489	Vogel et al 2011	heat shock-like protein / response to stress	ATCAAACGGTGTGCACGTAA	GTTTCCGAAGAGGGGAAAAC
Contig 03093	Contig 03093 [1]*	Phospholipase A2 activity, peroxiredoxin activity/ Response to oxidative stress	CTGACAATGACCGTGCACTT	TCTACGGGTGTAGCGACCTT
Contig 704	see Ref 1, below	Growth factor activity / cell proliferation / growth	GAGGTGCCTGGTCAGAATGT	TGGGGTCACTATTCGCTTTC
Contig 233	see Ref 1, below	Hemocyte migration / cell proliferation / growth	CGTGACGAGTGAGATCGTTG	CGGTTGTTGTCTCCGTTACA
HSP 90: heat-shock protein 90	see ref 2, below	Molecular chaperone	GCRTCVCGYATGGAGGAAGT	GAACTAAATCAGTCTTTGG
1. Vogel H, Altincicek B, Glockner G, Vilcinskas A (2011) A comprehensive transcriptome and immune-gene repertoire of the lepidopteran model host Galleria mellonella. BMC Genomics 12: 308.
2. Xu PJ, Li T, Xiao JH, Murphy RW, Huang DW (2011) Universal primers for amplifying the complete coding sequence of cytoplasmic heat shock protein 90 (HSP90) in Lepidoptera. European Journal of Entomology 108: 164-168.
